# Supplementary material for: Quantifying Variability of Avian Colours: Are Signalling Traits More Variable?
Source: PLoS One. 2008 Feb 27;3(2):e1689. doi: 10.1371/journal.pone.0001689 (PMC2253496; doi:10.1371/journal.pone.0001689)
Supplement: Table S1 — Differences in chromatic (ΔSvar) and achromatic (ΔLvar) variability between sexually selected or quality indicator colour patches and other colour patches for four different illuminants. Means and 95% confidence intervals have been back-transformed after Box-Cox transformation prior to analysis. (0.03 MB XLS) [file pone.0001689.s001.xls]

## Sheet: Sheet1
Table S1.
Differences in chromatic (ΔSvar) and achromatic (ΔLvar) variability between sexually selected or quality indicator colour patches
and other colour patches for four different illuminants.
Means and 95% confidence intervals have been back-transformed after Box-Cox transformation prior to analysis.
						Chromatic Variability ΔSvar (Illuminant = D65)
				Sex. Selec. / Ind. of Quality				Other colour patches
			Mean	Lower 95%	Upper 95%		Mean	Lower 95%	Upper 95%		F	df	p
Robin	Erithacus rubecula		2.38416	1.61851	3.41536		1.37828	0.91018	2.02185		4.59	1,30	0.0403
Blackbird	Turdus merula		2.02991	1.60279	2.55166		1.05276	0.935629	1.18129		31.17	1118	<0.0001
Great tit	Parus major		1.59609	1.2933	1.95309		0.979138	0.759737	1.24649		9.4	1106	0.0028
Blue tit	Cyanistes caeruleus		2.15373	1.70792	2.68794		0.938129	0.746651	1.16702		27.54	1,78	<0.0001
Greenfinch	Carduelis chloris		2.48219	2.10206	2.91538		1.91783	1.6833	2.17779		6.18	1203	0.0137
						Achromatic Variability ΔLvar (Illuminant = D65)
				Sex. Selec. / Ind. of Quality				Other colour patches
			Mean	Lower 95%	Upper 95%		Mean	Lower 95%	Upper 95%		F	df	p
Robin	Erithacus rubecula		1.72593	1.25512	2.28947		1.082	0.550799	1.84034		2.49	1,30	0.1248
Blackbird	Turdus merula		3.27107	2.27586	4.49002		2.57748	2.12855	3.07889		1.7	1118	0.1947
Great tit	Parus major		1.75059	1.29662	2.32369		1.33	1.01239	1.72271		1.94	1106	0.1663
Blue tit	Cyanistes caeruleus		1.78774	1.29469	2.37902		2.04463	1.5634	2.60528		0.47	1,78	0.4925
Greenfinch	Carduelis chloris		2.01488	1.6396	2.43742		1.62475	1.36047	1.9177		2.65	1203	0.1052
Table S1. (cont.)
						Chromatic Variability ΔSvar (Illuminant = Green light)
				Sex. Selec. / Ind. of Quality				Other colour patches
			Mean	Lower 95%	Upper 95%		Mean	Lower 95%	Upper 95%		F	df	p
Robin	Erithacus rubecula		2.38696	1.64376	3.37744		1.38068	0.891866	2.06353		4.52	1,30	0.0417
Blackbird	Turdus merula		2.07991	1.66025	2.58034		1.09103	0.965534	1.2293		29.52	1118	<0.0001
Great tit	Parus major		1.61913	1.31374	1.97882		1.03133	0.809542	1.85405		8.45	1106	0.0044
Blue tit	Cyanistes caeruleus		2.16374	1.72213	2.69162		0.97711	0.79115	1.1965		27.33	1,78	<0.0001
Greenfinch	Carduelis chloris		2.51407	2.14274	2.93521		1.94463	1.70676	2.20835		6.33	1203	0.0126
						Achromatic Variability ΔLvar (Illuminant = Green light)
				Sex. Selec. / Ind. of Quality				Other colour patches
			Mean	Lower 95%	Upper 95%		Mean	Lower 95%	Upper 95%		F	df	p
Robin	Erithacus rubecula		1.76065	1.27971	2.33637		1.11799	0.582212	1.87479		2.45	1,30	0.1276
Blackbird	Turdus merula		3.06694	2.17128	4.23653		2.36419	1.92893	2.87471		1.78	1118	0.1845
Great tit	Parus major		1.75302	1.29553	2.33142		1.334	1.01598	1.72713		1.91	1106	0.1702
Blue tit	Cyanistes caeruleus		1.787	1.29857	2.37165		2.02917	1.55019	2.58749		0.13	1,78	0.5142
Greenfinch	Carduelis chloris		2.0223	1.6464	2.44555		1.63816	1.37464	1.92982		2.57	1203	0.11
Table S1. (cont.)
						Chromatic Variability ΔSvar (Illuminant = Woodland shade)
				Sex. Selec. / Ind. of Quality				Other colour patches
			Mean	Lower 95%	Upper 95%		Mean	Lower 95%	Upper 95%		F	df	p
Robin	Erithacus rubecula		2.41734	1.67027	3.41072		1.38982	0.899375	2.07417		4.68	1,30	0.0385
Blackbird	Turdus merula		2.0853	1.66389	2.58805		1.0868	0.9621	1.22414		30.22	1118	<0.0001
Great tit	Parus major		1.63096	1.32299	1.99377		1.03739	0.813386	1.30825		8.45	1106	0.0044
Blue tit	Cyanistes caeruleus		2.18348	1.73717	2.71731		0.980651	0.792541	1.20289		27.45	1,78	<0.0001
Greenfinch	Carduelis chloris		2.54905	2.17131	2.97762		1.96791	1.72717	2.23479		6.41	1203	0.0121
						Achromatic Variability ΔLvar (Illuminant = Woodland shade)
				Sex. Selec. / Ind. of Quality				Other colour patches
			Mean	Lower 95%	Upper 95%		Mean	Lower 95%	Upper 95%		F	df	p
Robin	Erithacus rubecula		1.77447	1.28814	2.3569		1.15308	0.612107	1.9103		2.28	1,30	0.1413
Blackbird	Turdus merula		3.11344	2.2114	4.28845		2.37011	1.93668	2.87783		1.99	1118	0.1609
Great tit	Parus major		1.95793	1.45289	2.55583		1.45153	1.09756	1.86636		2.38	1106	0.1254
Blue tit	Cyanistes caeruleus		1.79755	1.31799	2.36897		2.00929	1.53068	2.56806		0.33	1,78	0.5637
Greenfinch	Carduelis chloris		2.00972	1.63113	2.43665		1.63646	1.37034	1.93144		2.39	1203	0.1237
Table S1. (cont.)
						Chromatic Variability ΔSvar (Illuminant = Uniform Irradiance)
				Sex. Selec. / Ind. of Quality				Other colour patches
			Mean	Lower 95%	Upper 95%		Mean	Lower 95%	Upper 95%		F	df	p
Robin	Erithacus rubecula		2.39894	1.65591	3.3876		1.38018	0.883478	2.07869		4.54	1,30	0.0413
Blackbird	Turdus merula		2.10075	1.68027	2.6016		1.08771	0.96022	1.22842		30.09	1118	<0.0001
Great tit	Parus major		1.64201	1.33133	1.06275		1.06275	0.837671	1.3338		7.97	1106	0.0057
Blue tit	Cyanistes caeruleus		2.19598	1.75258	2.72475		0.996775	0.810662	1.21552		27.82	1,78	<0.0001
Greenfinch	Carduelis chloris		2.5585	2.18325	2.98374		1.97318	1.73099	2.24168		6.49	1203	0.0116
						Achromatic Variability ΔLvar (Illuminant = Uniform Irradiance)
				Sex. Selec. / Ind. of Quality				Other colour patches
			Mean	Lower 95%	Upper 95%		Mean	Lower 95%	Upper 95%		F	df	p
Robin	Erithacus rubecula		1.75697	1.27846	2.3294		1.16389	0.621476	1.92101		2.11	1,30	0.1568
Blackbird	Turdus merula		3.35234	2.3464	4.58057		2.56249	2.11518	3.06229		2.18	1118	0.1419
Great tit	Parus major		1.77061	1.31259	2.34843		1.31765	0.990342	1.7263		2.16	1106	0.144
Blue tit	Cyanistes caeruleus		1.77099	1.29325	2.34142		2.00932	1.53261	2.5654		0.43	1,78	0.5147
Greenfinch	Carduelis chloris		2.00938	1.62632	2.44209		1.64396	1.37898	1.93741		2.28	1203	0.1326
