# Supplementary material for: Quantifying Variability of Avian Colours: Are Signalling Traits More Variable?
Source: PLoS One. 2008 Feb 27;3(2):e1689. doi: 10.1371/journal.pone.0001689 (PMC2253496; doi:10.1371/journal.pone.0001689)
Supplement: Table S2 — Results of the ANOVAs testing for sex and patch differences in discriminable chromatic (ΔSvar) and achromatic (ΔLvar) variability and Ordered Heterogeneity tests for the four illuminants used. (0.03 MB XLS) [file pone.0001689.s002.xls]

## Sheet: Sheet1
Table S2.
Results of the ANOVAs testing for sex and patch differences in discriminable chromatic (ΔSvar) and achromatic (ΔLvar) variability
and Ordered Heterogeneity tests for the four illuminants used.
							Chromatic Variability ΔSvar (Illuminant = D65)							Ordered Heterogeneity
			sex				patch				sex*patch			test
		F	df	p		F	df	p		F	df	p		rsPc	k	p
Robin	Erithacus rubecula	0.02	1,59	0.88		11.07	1,59	0.0015		0.54	1,58	0.46
Blackbird	Turdus merula	2.93	1,155	0.088		10.08	3155	<0.0001		2.01	3,152	0.114		0.9999	4	<0.001
Blackcap	Sylvia atricapilla	8.78	1,194	0.0034		3.57	2,194	0.026		2.81	2,192	0.062		0.4871	3	>0.05
Great tit	Parus major	0.44	1,195	0.5		24.38	3195	<0.0001		2.56	3,192	0.056		-0.39996	4	>0.8
Blue tit	Cyanistes caeruleus	0.38	1,143	0.53		21.38	3143	<0.0001		1.57	3,140	0.19		0.39996	4	>0.1
Green finch	Carduelis chloris				Males =	3.07	4,200	0.0173		4.75	4,295	0.001		0.58962	5	<0.05
					Females =	10.1	4,95	<0.0001						0.49995	5	>0.05
							Achromatic Variability ΔLvar (Illuminant = D65)
			sex				patch				sex*patch
		F	df	p		F	df	p		F	df	p		rsPc	k	p
Robin	Erithacus rubecula	0.36	1,59	0.546		1.53	1,59	0.22		0.75	1,58	0.389
Blackbird	Turdus merula	4.54	1155	0.0347		2	3,155	0.115		0.75	3,152	0.524		-0.70768	4	>0.95
Blackcap	Sylvia atricapilla	2.17	1,194	0.142		2.69	2194	0.07		2.03	2,192	0.133		0.46445	3	>0.1
Great tit	Parus major	1.16	1195	0.281		1.22	3,195	0.301		1.14	3,192	0.331		0	4	0.5
Blue tit	Cyanistes caeruleus	0.22	1,143	0.639		5.99	3143	0.0007		1.68	3,140	0.172		0.19986	4	>0.2
Green finch	Carduelis chloris				Males =	5.07	4,200	0.0007		2.85	4,295	0.0239		0.09993	5	>0.4
					Females =	4.87	4,95	0.0013						0.49935	5	>0.05
Table S2.(cont.)
							Chromatic Variability ΔSvar (Illuminant = Forest shade)
			sex				patch				sex*patch
		F	df	p		F	df	p		F	df	p		rsPc	k	p
Robin	Erithacus rubecula	0.0003	1,59	0.986		10.6	1,59	0.0019		0.41	1,58	0.522
Blackbird	Turdus merula	2.63	1,155	0.106		9.52	3155	<0.0001		2.48	3,152	0.062		0.79992	4	<0.01
Blackcap	Sylvia atricapilla	9.58	1194	0.0023		3.41	2194	0.035		2.62	2,192	0.075		0.4825	3	>0.05
Great tit	Parus major	0.55	1,195	0.458		21.52	3195	<0.0001		2.42	3,192	0.067		-0.39996	4	>0.8
Blue tit	Cyanistes caeruleus	0.48	1,143	0.488		19.84	3143	<0.0001		1.52	3,140	0.21		0.39996	4	>0.1
Green finch	Carduelis chloris				Males =	3.34	4,200	0.0113		4.82	4,195	0.0009		0.69209	5	<0.025
					Females =	9.9	4,95	<0.0001						0.49995	5	>0.05
							Achromatic Variability ΔLvar (Illuminant = Forest shade)
			sex				patch				sex*patch
		F	df	p		F	df	p		F	df	p		rsPc	k	p
Robin	Erithacus rubecula	0.51	1,59	0.473		0.98	1,59	0.325		1.15	1,58	0.286
Blackbird	Turdus merula	4.46	1155	0.0363		2.29	3,155	0.079		0.74	3,152	0.528		-0.73624	4	>0.95
Blackcap	Sylvia atricapilla	1.91	1,194	0.168		2.63	2194	0.074		1.93	2,192	0.147		0.4622	3	>0.1
Great tit	Parus major	1.28	1195	0.259		1.29	3,195	0.278		0.98	3,192	0.401		0.28876	4	>0.2
Blue tit	Cyanistes caeruleus	0.28	1,143	0.593		6.29	3143	0.0005		1.56	3,140	0.2		0.1999	4	>0.2
Green finch	Carduelis chloris				Males =	4.98	4,200	0.0008		2.97	4,295	0.0197		0.09992	5	>0.4
					Females =	5	4,95	0.001						0.5994	5	<0.05
Table S2.(cont.)
							Chromatic Variability ΔSvar (Illuminant = Woodland shade)
			sex				patch				sex*patch
		F	df	p		F	df	p		F	df	p		rsPc	k	p
Robin	Erithacus rubecula	0.0009	1,59	0.976		10.79	1,59	0.0017		0.4	1,58	0.525
Blackbird	Turdus merula	2.75	1,155	0.099		9.6	3155	<0.0001		2.53	3,152	0.058		0.79992	4	<0.01
Blackcap	Sylvia atricapilla	9.39	1194	0.0025		3.33	2194	0.0378		2.6	2,192	0.076		0.4811	3	>0.05
Great tit	Parus major	0.57	1,195	0.45		22.13	3195	<0.0001		2.38	3,192	0.07		-0.39996	4	>0.8
Blue tit	Cyanistes caeruleus	0.48	1,143	0.487		20.05	3143	<0.0001		1.52	3,140	0.209		0.39996	4	>0.1
Green finch	Carduelis chloris				Males =	3.31	4,200	0.0117		4.82	4,295	0.0009		0.69181	5	<0.025
					Females =	9.93	4,95	<0.0001						0.49995	5	>0.05
							Achromatic Variability ΔLvar (Illuminant = Woodland shade)
			sex				patch				sex*patch
		F	df	p		F	df	p		F	df	p		rsPc	k	p
Robin	Erithacus rubecula	0.77	1,59	0.384		0.54	1,59	0.465		1.45	1,58	0.233
Blackbird	Turdus merula	4.87	1155	0.028		2.32	3,155	0.077		0.72	3,152	0.539		-0.73808	4	>0.95
Blackcap	Sylvia atricapilla	1.82	1,194	0.178		2.55	2194	0.08		1.91	2,192	0.149		0.45935	3	>0.1
Great tit	Parus major	1.21	1,195	0.272		1.93	3195	0.126		0.53	3,192	0.658		0.34972	4	>0.2
Blue tit	Cyanistes caeruleus	0.37	1,143	0.543		6.43	3143	0.0004		1.31	3,140	0.273		0.19992	4	>0.2
Green finch	Carduelis chloris				Males =	4.93	4,200	0.0008		2.97	4,295	0.0197		0.09992	5	>0.4
					Females =	5.2	4,95	0.0008						0.59952	5	<0.05
Table S2.(cont.)
							Chromatic Variability ΔSvar (Illuminant = Uniform Irradiance)
			sex				patch				sex*patch
		F	df	p		F	df	p		F	df	p		rsPc	k	p
Robin	Erithacus rubecula	0.02	1,59	0.876		10.58	1,59	0.0019		0.34	1,58	0.556
Blackbird	Turdus merula	3.13	1,155	0.078		9.4	1155	<0.0001		2.56	3,152	0.056		0.39996	4	>0.1
Blackcap	Sylvia atricapilla	10.91	1194	0.0011		3.36	2194	0.0366		2.66	2,192	0.071		0.4817	3	>0.05
Great tit	Parus major	0.53	1,195	0.467		20.51	2195	<0.0001		2.39	3,192	0.069		-0.39996	4	>0.8
Blue tit	Cyanistes caeruleus	0.52	1,143	0.471		19.26	3143	<0.0001		1.54	3,140	0.205		0.39996	4	>0.1
Green finch	Carduelis chloris				Males =	3.44	4,200	0.0095		4.94	4,295	0.0007		0.69335	5	<0.025
					Females =	9.97	4,95	<0.0001						0.49995	5	>0.05
							Achromatic Variability ΔLvar (Illuminant = Uniform Irradiance)
			sex				patch				sex*patch
		F	df	p		F	df	p		F	df	p		rsPc	k	p
Robin	Erithacus rubecula	0.72	1,59	0.398		0.41	1,59	0.522		1.48	1,58	0.228
Blackbird	Turdus merula	5.09	1155	0.025		2.2	3,155	0.09		0.72	3,152	0.539		-0.728	4	>0.95
Blackcap	Sylvia atricapilla	1.73	1,194	0.189		2.48	2194	0.086		1.89	2,192	0.153		0.4565	3	>0.1
Great tit	Parus major	1.16	1195	0.282		1.53	3,195	0.207		0.81	3,192	0.488		0.31684	4	>0.2
Blue tit	Cyanistes caeruleus	0.4	1,143	0.526		6.36	3143	0.0004		1.31	1,140	0.27		0.19992	4	>0.2
Green finch	Carduelis chloris				Males =	4.91	4,200	0.0008		3.04	4,295	0.0176		-0.59952	5	>0.4
					Females =	5.31	4,95	0.0007						0.09993	5	>0.2
